# Supplementary material for: Increased Incidence of Depression and Chronic Pain in Traumatic Spinal Cord Injury Patients With Pre-Injury Alcohol Use Disorder: Longitudinal Analysis of Insurance Claim Database
Source: Neurotrauma Rep. 2024 Jan 12;5(1):28–36. doi: 10.1089/neur.2023.0096 (PMC10797174; doi:10.1089/neur.2023.0096)
Supplement: Supplemental data [file Suppl_TableS1.xlsx]

## Sheet: Sheet1
		ICD-9	ICD-10
	Traumatic Spinal Cord Injury	806 (806.0-806.9)	(S14.0 or S14.1) and S12, (S24.0 or S24.1) and S220, (S34.01 or S3411 or S3412) and S320, (S34.02 or S3413) and S321
	AUD
	Alcohol abuse	305.0x	F10.1x
	Alcohol dependence	303.0x, 303.9x, 291.0, 291.2, 291.8x	F10.2x
	Unspecified alcohol use	291.1, 291.3, 291.4, 291.5	F10.9x
	Chronic pain	338.2	G24.4
	Depression /depressive disorders	296.3, 311, 296.2, 300.4, 298.0, V790, 309.1, 307.44, 301.1,	F34.1, F32.3, F33.3, Z13.89, F43.21, F51.11, F51.12, F51.19
	Anxiety	300.00, 300.0, 309.29, 313.0, 300.02, 309.21, 309.24, 300.4, 293.84,	F41.9, F94.8, F93.8, F41.1, F34.1, F06.4, F93.0, F43.22
