# Supplementary material for: Increased Incidence of Depression and Chronic Pain in Traumatic Spinal Cord Injury Patients With Pre-Injury Alcohol Use Disorder: Longitudinal Analysis of Insurance Claim Database
Source: Neurotrauma Rep. 2024 Jan 12;5(1):28–36. doi: 10.1089/neur.2023.0096 (PMC10797174; doi:10.1089/neur.2023.0096)
Supplement: Supplemental data [file Suppl_TableS2.xlsx]

## Sheet: Sheet1
	Overall AUD1	507 (4.79%)
	alcohol abuse	360 (3.4%)
	alcohol dependence	287 (2.71%)
	alcohol use unspecified	25 (0.24%)
