# Supplementary material for: Increased Incidence of Depression and Chronic Pain in Traumatic Spinal Cord Injury Patients With Pre-Injury Alcohol Use Disorder: Longitudinal Analysis of Insurance Claim Database
Source: Neurotrauma Rep. 2024 Jan 12;5(1):28–36. doi: 10.1089/neur.2023.0096 (PMC10797174; doi:10.1089/neur.2023.0096)
Supplement: Supplemental data [file Suppl_TableS3.xlsx]

## Sheet: Sheet1
	SCI hospital outcomes	non-AUD vs. AUD
		Non-AUD	AUD	p-value
		(n=10084)	(n=507)
	Length of hospital stay, median (days, IQR)	7 [5 - 8]	8 [6 - 9]	0.3971
	Index payment, median ($, IQR)	54878 [27725 - 74842]	34427 [22134 - 63567]	<.0001
	Discharge home, n (%)	55%	57%	0.4408
