# Supplementary material for: Increased Incidence of Depression and Chronic Pain in Traumatic Spinal Cord Injury Patients With Pre-Injury Alcohol Use Disorder: Longitudinal Analysis of Insurance Claim Database
Source: Neurotrauma Rep. 2024 Jan 12;5(1):28–36. doi: 10.1089/neur.2023.0096 (PMC10797174; doi:10.1089/neur.2023.0096)
Supplement: Supplemental data [file Suppl_TableS4.xlsx]

## Sheet: Sheet1
	Healthcare utilization		non-AUD vs. AUD
			non-AUD	AUD	p-value
			(n = 10084)	(n = 507)
	6 months post discharge
		ER admission, n (%)	54%	53%	0.823
		Hospital admission, n (%)	33%	33%	0.9772
		# outpatient services, median (IQR)	58 [47 - 69]	64 [53 - 76]	0.0328
		# medication refills, median (IQR)	16 [12 - 20]	21 [16 - 25]	0.4848
	Healthcare use payments, median ($, IQR)		13352 [10266 - 16897]	10773 [7602 - 14365]	0.0008
	12 months post discharge
		ER admission, n (%)	67%	67%	0.9446
		Hospital admission, n (%)	45%	45%	0.7532
		# outpatient services, median (IQR)	95 [73 - 114]	109 [84 - 131]	0.0234
		# medication refills, median (IQR)	30 [20 - 39]	41 [30 - 49]	0.3411
	Healthcare payments, median ($, IQR)		23465 [17389 - 29090]	22159 [16951 - 28006]	0.0503
